# Supplementary material for: A Lung Ultrasound-Integrated Clinical Model for Predicting Pulmonary Arterial Hypertension in Patients with Connective Tissue Disease-Associated Interstitial Lung Disease
Source: Diagnostics (Basel). 2026 Jan 8;16(2):203. doi: 10.3390/diagnostics16020203 (PMC12840156; doi:10.3390/diagnostics16020203)
Supplement: Supplementary file 1 [file diagnostics-16-00203-s001.zip]

Archive with 3 entries (3 files):
- Supplementary material S2-Figure S.pdf
- Supplementary material S3-CTD-ILD PAH Nomogram Bedside Calculator.xlsx
- Supplementary materials S1-Table S.xlsx
