# Supplementary material for: A Lung Ultrasound-Integrated Clinical Model for Predicting Pulmonary Arterial Hypertension in Patients with Connective Tissue Disease-Associated Interstitial Lung Disease
Source: Diagnostics (Basel). 2026 Jan 8;16(2):203. doi: 10.3390/diagnostics16020203 (PMC12840156; doi:10.3390/diagnostics16020203)
Supplement: Supplementary file 1 [file diagnostics-16-00203-s001.zip › Supplementary material S3-CTD-ILD PAH Nomogram Bedside Calculator.xlsx]

## Sheet: PAH Risk Calculator
CTD-ILD PAH Risk Calculator (Nomogram Logistic Formula)
Enter patient values in the yellow cells. The calculator outputs the predicted probability of PAH.
TLUS native score ranges 0–176. The model uses TLUS_scaled = TLUS_native / 5.
Units: Respiratory rate (breaths/min), DLCO% predicted (%), RBC (×10^12/L), BNP (pg/mL).
Inputs		Value
Respiratory rate	breaths/min	23
DLCO% predicted	%	56
TLUS native score	0–176	51
RBC	×10^12/L	4.83
BNP	pg/mL	69.72
Derived		Value	Formula
TLUS score	TLUS/5	10.2	TLUS score = TLUS native score/5
logit(PAH)		-0.53466	β0 + Σ(βi·Xi)
Predicted P(PAH)		0.369431	P = 1 / (1 + e^(−logit))
Risk flag (optional)		High (≥0.144)	Cutoff shown = training Youden threshold (0.144)
Worked example (same as manuscript example):
If RR=23, DLCO=56, TLUS native=51, RBC=4.83, BNP=69.72 → predicted P(PAH) ≈ 0.369.
