# Supplementary material for: A Lung Ultrasound-Integrated Clinical Model for Predicting Pulmonary Arterial Hypertension in Patients with Connective Tissue Disease-Associated Interstitial Lung Disease
Source: Diagnostics (Basel). 2026 Jan 8;16(2):203. doi: 10.3390/diagnostics16020203 (PMC12840156; doi:10.3390/diagnostics16020203)
Supplement: Supplementary file 1 [file diagnostics-16-00203-s001.zip › Supplementary materials S1-Table S.xlsx]

## Sheet: Table S1
Table S1. Reference test availability and PAH adjudication methods across cohorts
Cohort	Total N	PAH cases (total), n (%)	RHC performed (total), n (%)	PAH confirmed by RHC, n (% of PAH)	PAH diagnosed without RHC (echo-based), n (% of PAH)	RHC performed but PAH excluded, n (% of non-PAH)
Training	385	76 (19.7%)	62 (16.1%)	31 (40.8%)	45 (59.2%)	31 (10.0%)
Validation	165	27 (16.4%)	24 (14.5%)	10 (37.0%)	17 (63.0%)	14 (10.1%)
External testing	169	40 (23.7%)	26 (15.4%)	15 (37.5%)	25 (62.5%)	11 (8.5%)
Note: PAH, pulmonary arterial hypertension; RHC, right heart catheterization; echo, echocardiography; n, number; N, total number; %, percentage;

## Sheet: Table S2
Table S2. LASSO-selected variables and corresponding standardized coefficients for predicting the risk of PAH in CTD-ILD
Variables	LASSO coefficient (standardized)
C-reactive protein	-2.293
B-type natriuretic peptide	2.071
TLUS score	1.652
DLCO% predicted	-1.308
Mixed connective tissue disease (yes or no)	-0.785
White blood cell	-0.781
Respiratory rate (breaths/min)	0.617
Oxygenation index	-0.265
Red blood cell	0.211
D-dimer	-0.164
pH	0.053
Height	0.032
Age	-0.03
Note: TLUS, transthoracic lung ultrasound; DLCO,diffusing capacity of the lung for carbon monoxide

## Sheet: Table S3
Table S3. Comparison of discrimination and calibration across candidate model specifications in the training, validation, and external testing cohorts.
Model	AUC (Training cohort)	Calibration intercept (Training cohort)	Calibration slope (Training cohort)	AUC (Validation cohort)	Calibration intercept (Validation cohort)	Calibration slope (Validation cohort)	AUC (External testing cohort)	Calibration intercept (External testing cohort)	Calibration slope (External testing cohort)
Current model*	0.952	-0.002	0.998	0.935	-0.008	0.971	0.874	0.153	0.594
Prespecified clinical model&	0.954	-0.002	0.998	0.928	-0.127	0.869	0.868	0.082	0.522
LASSO model#	0.995	0.655	2.141	0.939	-0.08	0.971	0.95	0.161	0.858
Note: * 5-variable; & 5-varible + Age +Gender; # fixed C=0.518; AUC, area under the receiver operating characteristic curve

## Sheet: Table S4
Table S4. Bootstrap internal validation: optimism-corrected AUC, calibration intercept, and calibration slope for the candidate models in training cohort
Model	AUC	Calibration Intercept	Calibration Slope
Current model*	0.948	-0.057	0.946
Prespecified clinical model&	0.948	-0.1	0.909
LASSO model#	0.991	0.122	1.303
Note: * 5-variable; & 5-varible + Age +Gender; # fixed C=0.518, AUC, area under the receiver operating characteristic curve, Number of bootstrap resamples = 1000
